# Supplementary material for: The baseline hemoglobin level is a positive biomarker for immunotherapy response and can improve the predictability of tumor mutation burden for immunotherapy response in cancer
Source: Front Pharmacol. 2024 Oct 2;15:1456833. doi: 10.3389/fphar.2024.1456833 (PMC11480016; doi:10.3389/fphar.2024.1456833)
Supplement: Supplementary file 2 [file Table1.XLSX]

## Sheet: Table S1
Table S1. A summary of the datasets analyzed in this study.
Cancer type	Sample size	Source		Dataset	Cancer type	Sample size	Source
Bladder	82	MSKCC		TCGA-ACC	adrenocortical carcinoma	79	TCGA
Breast	25	MSKCC		TCGA-BLCA	bladder urothelial carcinoma	411	TCGA
Colorectal	46	MSKCC		TCGA-BRCA	breast invasive carcinoma	1104	TCGA
Endometrial	65	MSKCC		TCGA-CESC	cervical squamous cell carcinoma and endocervical adenocarcinoma	306	TCGA
Esophageal	44	MSKCC		TCGA-CHOL	cholangiocarcinoma	36	TCGA
Gastric	64	MSKCC		TCGA-COAD	colon adenocarcinoma	471	TCGA
Head & Neck	69	MSKCC		TCGA-DLBC	lymphoid neoplasm diffuse large B-cell lymphoma	48	TCGA
Hepatobiliary	52	MSKCC		TCGA-ESCA	esophageal carcinoma	162	TCGA
Melanoma	186	MSKCC		TCGA-GBM	glioblastoma multiforme	168	TCGA
Mesothelioma	34	MSKCC		TCGA-HNSC	head and Neck squamous cell carcinoma	502	TCGA
NSCLC	538	MSKCC		TCGA-KICH	kidney chromophobe	65	TCGA
Ovarian	31	MSKCC		TCGA-KIRC	kidney renal clear cell carcinoma	535	TCGA
Pancreatic	35	MSKCC		TCGA-KIRP	kidney renal papillary cell carcinoma	289	TCGA
Renal	91	MSKCC		TCGA-LAML	acute myeloid leukemia	151	TCGA
Sarcoma	67	MSKCC		TCGA-LGG	brain lower grade glioma	529	TCGA
SCLC	50	MSKCC		TCGA-LIHC	liver hepatocellular carcinoma	374	TCGA
				TCGA-LUAD	lung adenocarcinoma	526	TCGA
				TCGA-LUSC	lung squamous cell carcinoma	501	TCGA
				TCGA-MESO	mesothelioma	86	TCGA
				TCGA-OV	ovarian serous cystadenocarcinoma	379	TCGA
				TCGA-PAAD	pancreatic adenocarcinoma	178	TCGA
				TCGA-PCPG	pheochromocytoma and paraganglioma	183	TCGA
				TCGA-PRAD	prostate adenocarcinoma	499	TCGA
				TCGA-READ	rectum adenocarcinoma	167	TCGA
				TCGA-SARC	sarcoma	263	TCGA
				TCGA-SKCM	skin cutaneous melanoma	471	TCGA
				TCGA-STAD	stomach adenocarcinoma	375	TCGA
				TCGA-TGCT	testicular germ cell tumors	156	TCGA
				TCGA-THCA	thyroid carcinoma	510	TCGA
				TCGA-THYM	thymoma	117	TCGA
				TCGA-UCEC	uterine corpus endometrial carcinoma	548	TCGA
				TCGA-UCS	uterine carcinosarcoma	56	TCGA
				TCGA-Pan-cancer	Pan-Cancer	10332	TCGA
				Pancancer_2020	Pan-Cancer	1210	cBioPortal

## Sheet: Table S2
Table S2. The gene sets that represent different biological processes, pathways, or phenotypic features.
CD8+ T cells	Cytolytic activity	Stemness
CD2	PRF1	DNMT3B
CD247	GZMA	PFAS
CD28		XRCC5
CD3D		HAUS6
CD3E		TET1
CD3G		IGF2BP1
CD8A		PLAA
ICAM1		TEX10
ITGAL		MSH6
ITGB2		DLGAP5
PTPRC		SKIV2L2
THY1		SOHLH2
		RRAS2
		PAICS
		CPSF3
		LIN28B
		IPO5
		BMPR1A
		ZNF788
		ASCC3
		FANCB
		HMGA2
		TRIM24
		ORC1
		HDAC2
		HESX1
		INHBE
		MIS18A
		DCUN1D5
		MRPL3
		CENPH
		MYCN
		HAUS1
		GDF3
		TBCE
		RIOK2
		BCKDHB
		RAD1
		NREP
		ADH5
		PLRG1
		ROR1
		RAB3B
		DIAPH3
		GNL2
		FGF2
		NMNAT2
		KIF20A
		CENPI
		DDX1
		XXYLT1
		GPR176
		BBS9
		C14orf166
		BOD1
		CDC123
		SNRPD3
		FAM118B
		DPH3
		EIF2B3
		RPF2
		APLP1
		DACT1
		PDHB
		C14orf119
		DTD1
		SAMM50
		CCL26
		MED20
		UTP6
		RARS2
		ARMCX2
		RARS
		MTHFD2
		DHX15
		HTR7
		MTHFD1L
		ARMC9
		XPOT
		IARS
		HDX
		ACTRT3
		ERCC2
		TBC1D16
		GARS
		KIF7
		UBE2K
		SLC25A3
		ICMT
		UGGT2
		ATP11C
		SLC24A1
		EIF2AK4
		GPX8
		ALX1
		OSTC
		TRPC4
		HAS2
		FZD2
		TRNT1
		MMADHC
		SNX8
		CDH6
		HAT1
		SEC11A
		DIMT1
		TM2D2
		FST
		GBE1
